# Supplementary material for: Getting to Hope: Perspectives from Patients and Caregivers Living with Chronic Childhood Illness
Source: Children (Basel). 2021 Jun 19;8(6):525. doi: 10.3390/children8060525 (PMC8235585; doi:10.3390/children8060525)
Supplement: Supplementary file 1 [file children-08-00525-s001.zip]

Archive with 1 entries (1 files):
- children-1223317-supplementary.pdf
